# Supplementary material for: Chronic trace metals effects of mine tailings on estuarine assemblages revealed by environmental DNA
Source: PeerJ. 2019 Nov 7;7:e8042. doi: 10.7717/peerj.8042 (PMC6842558; doi:10.7717/peerj.8042)
Supplement: Supplemental Information 6 — Distributed across sites sampled. [file peerj-07-8042-s006.xlsx]

## Sheet: metazoa
Taxa/stations	2	3	4	5	7	8	9	10	11	12	13	14	15	16	17	18	19	20	22	23
D_0__Eukaryota.D_1__Opisthokonta.D_2__Holozoa.D_3__Metazoa..Animalia..D_10__Neoptera.D_11__Diptera.D_12__Ablabesmyia.rhamphe	0	0	0	0	0	0	0	0	0	0	0	0	0	11	0	0	0	0	0	0
D_0__Eukaryota.D_1__Opisthokonta.D_2__Holozoa.D_3__Metazoa..Animalia..D_10__Neoptera.D_11__Diptera.D_12__Acricotopus.lucens	0	0	0	36.5	0	0	18.5	0	0	1166	0	40	0	507	14.5	0	0	0	0	0
D_0__Eukaryota.D_1__Opisthokonta.D_2__Holozoa.D_3__Metazoa..Animalia..D_10__Neoptera.D_11__Diptera.D_12__Chironomus.tentans	1205.5	9389	7739	6680	108	20237	10214.5	3523	5023	9058	527.5	3736	1202.5	25755	51068.5	407.5	2410	216	452	878
D_0__Eukaryota.D_1__Opisthokonta.D_2__Holozoa.D_3__Metazoa..Animalia..D_10__Neoptera.D_11__Diptera.D_12__Psychomora.mycophila	126	0	0	0	0	0	0	0	0	0	0	0	0	0	0	0	0	0	0	0
D_0__Eukaryota.D_1__Opisthokonta.D_2__Holozoa.D_3__Metazoa..Animalia..D_10__Neoptera.D_11__Diptera.__	0	0	0	0	0	0	0	65.5	0	0	0	9	0	0	0	0	0	0	0	0
D_0__Eukaryota.D_1__Opisthokonta.D_2__Holozoa.D_3__Metazoa..Animalia..D_10__Neoptera.D_11__Hymenoptera.__	0	0	0	0	0	1	0	0	0	0	0	0	0	0	53.5	0	0	0	0	0
D_0__Eukaryota.D_1__Opisthokonta.D_2__Holozoa.D_3__Metazoa..Animalia..D_10__Neoptera.D_11__Psocoptera.D_12__Sphaeropsocidae.sp..B1642	0	0	0	0	0	5	0	0	0	0	0	0	0	0	0	0	0	0	0	0
D_0__Eukaryota.D_1__Opisthokonta.D_2__Holozoa.D_3__Metazoa..Animalia..D_10__Neoptera.__.__	0	0	0	0	0	0	0	0	0	3	0	0	0	0	0	0	0	0	0	0
D_0__Eukaryota.D_1__Opisthokonta.D_2__Holozoa.D_3__Metazoa..Animalia..D_10__Tetrapoda.D_11__Mammalia.__	0	0	2	3.5	8	0	0	0	0	0	0	0	0	0	0	0	19	0	0	0
D_0__Eukaryota.D_1__Opisthokonta.D_2__Holozoa.D_3__Metazoa..Animalia..D_11__Amphiesmenoptera.D_12__Trichoptera.D_13__Oecetis.avara	0	0	0	0	0	0	0	0	0	0	57.5	0	0	10	72.5	0	0	0	0	0
D_0__Eukaryota.D_1__Opisthokonta.D_2__Holozoa.D_3__Metazoa..Animalia..D_11__Amphiesmenoptera.D_12__Trichoptera.D_13__Rhyacophila.fasciata	0	0	0	0	0	0	0	0	0	0	4	0	0	0	0	0	0	0	0	0
D_0__Eukaryota.D_1__Opisthokonta.D_2__Holozoa.D_3__Metazoa..Animalia..D_11__Neopterygii.D_12__Teleostei.D_13__Neoarius.graeffei..lesser.salmon.catfish.	0	0	10.5	16.5	126.5	14	287	5	0	0	0	0	0	5	3.5	0	0	0	0	0
D_0__Eukaryota.D_1__Opisthokonta.D_2__Holozoa.D_3__Metazoa..Animalia..D_11__Neopterygii.D_12__Teleostei.__	1904.5	87	151.5	232.5	257.5	65	5	42	0	109	42.5	0	0	0	10	0	137	22	0	56
D_0__Eukaryota.D_1__Opisthokonta.D_2__Holozoa.D_3__Metazoa..Animalia..D_6__Gastrotricha.D_7__Chaetonotida.D_8__Aspidiophorus.ophiodermus	0	0	0	0	0	0	0	0	0	27	0	96	0	56	4.5	0	0	0	0	0
D_0__Eukaryota.D_1__Opisthokonta.D_2__Holozoa.D_3__Metazoa..Animalia..D_6__Gastrotricha.D_7__Chaetonotida.D_8__Chaetonotidae.gen..sp..ARSG.2016	0	0	0	14.5	0	0	44	0	21	0	0	0	0	0	24	0	0	0	0	0
D_0__Eukaryota.D_1__Opisthokonta.D_2__Holozoa.D_3__Metazoa..Animalia..D_6__Gastrotricha.D_7__Chaetonotida.D_8__Chaetonotus.cf..dispar.TK146	1847.5	26067	5297.5	2989.5	924.5	2198.5	3826	1681.5	1256	131	1435.5	15	1245	0	495.5	1720	8475	4937	5577	2499
D_0__Eukaryota.D_1__Opisthokonta.D_2__Holozoa.D_3__Metazoa..Animalia..D_6__Gastrotricha.D_7__Chaetonotida.D_8__Chaetonotus.cf..similis.TK230	0	0	0	0	0	41	0	0	0	0	0	0	0	77	3.5	0	0	0	0	0
D_0__Eukaryota.D_1__Opisthokonta.D_2__Holozoa.D_3__Metazoa..Animalia..D_6__Gastrotricha.D_7__Chaetonotida.D_8__Chaetonotus.heideri	0	0	0	0	0	0	0	0	0	3	0	0	0	11	0	0	13	0	0	0
D_0__Eukaryota.D_1__Opisthokonta.D_2__Holozoa.D_3__Metazoa..Animalia..D_6__Gastrotricha.D_7__Chaetonotida.D_8__Halichaetonotus.sp..4.TK.2012	0	0	0	0	0	0	0	0	0	0	0	0	0	0	0	0	175	0	0	0
D_0__Eukaryota.D_1__Opisthokonta.D_2__Holozoa.D_3__Metazoa..Animalia..D_6__Gastrotricha.D_7__Chaetonotida.D_8__Heterolepidoderma.loricatum	38739	1945	3286.5	511.5	541.5	16	162	91	377	2	84.5	0	4374	0	3.5	122	4485	866	0	98
D_0__Eukaryota.D_1__Opisthokonta.D_2__Holozoa.D_3__Metazoa..Animalia..D_6__Gastrotricha.D_7__Chaetonotida.D_8__Heterolepidoderma.sp..1.TK.2012	2386.5	4958.5	4361.5	2579.5	3242.5	4241	4199.5	28126.5	2410	59633	6089.5	31480	1942	7370	2407.5	12322	1035	54	1653	6358
D_0__Eukaryota.D_1__Opisthokonta.D_2__Holozoa.D_3__Metazoa..Animalia..D_6__Gastrotricha.D_7__Chaetonotida.D_8__uncultured.eukaryote	0	0	0	4.5	0	0	3.5	0	0	48	0	0	0	139	145	3	0	0	0	0
D_0__Eukaryota.D_1__Opisthokonta.D_2__Holozoa.D_3__Metazoa..Animalia..D_6__Gastrotricha.D_7__Chaetonotida.D_8__uncultured.microeukaryote	0	0	0	0	0	0	0	0	0	0	0	0	0	0	72	0	0	0	0	0
D_0__Eukaryota.D_1__Opisthokonta.D_2__Holozoa.D_3__Metazoa..Animalia..D_6__Gastrotricha.D_7__Chaetonotida.__	4565	21522.5	21007	3534	1321	3690.5	4813.5	16272.5	6511	4791	2920.5	11011	2465.5	7607	2792.5	15785	15164	2051	5927	7256
D_0__Eukaryota.D_1__Opisthokonta.D_2__Holozoa.D_3__Metazoa..Animalia..D_6__Gastrotricha.D_7__Macrodasyida.D_8__Redudasys.fornerise	0	0	0	0	0	0	0	0	0	0	7	0	0	0	0	0	0	0	0	0
D_0__Eukaryota.D_1__Opisthokonta.D_2__Holozoa.D_3__Metazoa..Animalia..D_6__Micrognathozoa.D_7__Limnognathia.D_8__Limnognathia.maerski	0	0	0	0	0	0	0	0	0	0	17	0	0	0	0	0	0	0	0	0
D_0__Eukaryota.D_1__Opisthokonta.D_2__Holozoa.D_3__Metazoa..Animalia..D_7__Anopla.D_8__Heteronemertea.__	0	0	0	0	0	0	0	16.5	0	0	0	0	0	0	0	0	0	0	0	0
D_0__Eukaryota.D_1__Opisthokonta.D_2__Holozoa.D_3__Metazoa..Animalia..D_7__Bdelloidea.__.__	0	0	0	7	0	0	0	0	0	0	0	0	0	0	0	0	0	0	0	0
D_0__Eukaryota.D_1__Opisthokonta.D_2__Holozoa.D_3__Metazoa..Animalia..D_7__Bursovaginoidea.__.__	0	0	0	0	0	0	0	0	0	0	0	0	0	0	0	0	0	10	0	0
D_0__Eukaryota.D_1__Opisthokonta.D_2__Holozoa.D_3__Metazoa..Animalia..D_7__Catenulida.D_8__Catenulidae.D_9__Catenula.sp..KL.2009	0	0	0	0	0	0	0	0	0	0	0	0	0	22	0	0	0	0	0	0
D_0__Eukaryota.D_1__Opisthokonta.D_2__Holozoa.D_3__Metazoa..Animalia..D_7__Catenulida.D_8__Catenulidae.__	0	0	0	0	0	0	0	0	0	0	0	0	0	0	6.5	0	0	0	0	0
D_0__Eukaryota.D_1__Opisthokonta.D_2__Holozoa.D_3__Metazoa..Animalia..D_7__Catenulida.D_8__Stenostomidae.D_9__Rhynchoscolex.simplex	0	0	0	0	0	0	0	0	0	0	0	0	0	23	0	0	0	0	0	0
D_0__Eukaryota.D_1__Opisthokonta.D_2__Holozoa.D_3__Metazoa..Animalia..D_7__Catenulida.D_8__Stenostomidae.D_9__Stenostomum.leucops	0	0	28	0	0	0	0	0	0	0	4.5	8	0	0	6	0	0	0	0	0
D_0__Eukaryota.D_1__Opisthokonta.D_2__Holozoa.D_3__Metazoa..Animalia..D_7__Catenulida.D_8__Stenostomidae.D_9__Stenostomum.simplex	0	0	0	0	0	0	0	0	0	0	0	0	0	28	0	0	0	0	0	0
D_0__Eukaryota.D_1__Opisthokonta.D_2__Holozoa.D_3__Metazoa..Animalia..D_7__Catenulida.D_8__Stenostomidae.D_9__uncultured.microeukaryote	0	0	0	0	0	0	0	0	0	8	0	0	0	37	7.5	0	0	0	0	0
D_0__Eukaryota.D_1__Opisthokonta.D_2__Holozoa.D_3__Metazoa..Animalia..D_7__Catenulida.D_8__Stenostomidae.__	0	0	0	0	0	0	0	7	0	28	0	11	0	37	0	0	0	0	0	0
D_0__Eukaryota.D_1__Opisthokonta.D_2__Holozoa.D_3__Metazoa..Animalia..D_7__Chromadorea.D_8__Araeolaimida.D_9__Aphanolaimus.aquaticus	0	0	0	0	0	0	0	0	0	0	15	0	0	38	67	0	0	0	0	0
D_0__Eukaryota.D_1__Opisthokonta.D_2__Holozoa.D_3__Metazoa..Animalia..D_7__Chromadorea.D_8__Araeolaimida.D_9__Axonolaimus.sp..AxLaSp2	0	0	0	10	0	0	0	0	0	0	0	0	0	0	175	117.5	0	0	0	0
D_0__Eukaryota.D_1__Opisthokonta.D_2__Holozoa.D_3__Metazoa..Animalia..D_7__Chromadorea.D_8__Araeolaimida.D_9__Paraphanolaimus.behningi	0	0	0	0	0	0	0	0	0	0	0	0	0	0	0	9.5	0	0	0	0
D_0__Eukaryota.D_1__Opisthokonta.D_2__Holozoa.D_3__Metazoa..Animalia..D_7__Chromadorea.D_8__Araeolaimida.__	0	0	0	0	0	0	0	0	0	0	3	0	0	0	0	0	0	29	0	0
D_0__Eukaryota.D_1__Opisthokonta.D_2__Holozoa.D_3__Metazoa..Animalia..D_7__Chromadorea.D_8__Chromadorida.__	295.5	0	0	9	0	2	0	0	0	0	0	2	145	26	0	36	0	0	0	0
D_0__Eukaryota.D_1__Opisthokonta.D_2__Holozoa.D_3__Metazoa..Animalia..D_7__Chromadorea.D_8__Desmodorida.__	8805.5	7399	14654.5	18696	1008.5	3757	1952	822	2712	208	1946	42	18486.5	0	4125.5	131	969	10339	18552	0
D_0__Eukaryota.D_1__Opisthokonta.D_2__Holozoa.D_3__Metazoa..Animalia..D_7__Chromadorea.D_8__Monhysterida.D_9__Daptonema.sp..PFN.2007	11273	148	715.5	25	0	0	12	0	0	0	0	0	330	0	0	2.5	78	0	0	0
D_0__Eukaryota.D_1__Opisthokonta.D_2__Holozoa.D_3__Metazoa..Animalia..D_7__Chromadorea.D_8__Monhysterida.D_9__Diplolaimella.dievengatensis	0	0	0	0	0	0	0	0	0	0	0	0	0	0	0	9	81	0	0	0
D_0__Eukaryota.D_1__Opisthokonta.D_2__Holozoa.D_3__Metazoa..Animalia..D_7__Chromadorea.D_8__Monhysterida.D_9__Eumonhystera.cf..vulgaris.1.JH.2014	0	0	0	0	0	0	0	0	137.5	0	7	0	0	0	0	0	0	0	0	0
D_0__Eukaryota.D_1__Opisthokonta.D_2__Holozoa.D_3__Metazoa..Animalia..D_7__Chromadorea.D_8__Monhysterida.D_9__Metadesmolaimus.sp..PDL.2005	5728	26041	12965.5	16061	1890.5	5131	10878	10150	27827.5	6619	28518	2967	5061.5	808	4735.5	40999	8267	20522	8700	20139
D_0__Eukaryota.D_1__Opisthokonta.D_2__Holozoa.D_3__Metazoa..Animalia..D_7__Chromadorea.D_8__Monhysterida.D_9__Monhysteridae.environmental.sample	940.5	1306.5	1487	111	0	59.5	476	113.5	0	0	716	0	3747	0	38	284	13257	253	98	0
D_0__Eukaryota.D_1__Opisthokonta.D_2__Holozoa.D_3__Metazoa..Animalia..D_7__Chromadorea.D_8__Monhysterida.D_9__Mononchus.aquaticus	0	0	0	0	0	4.5	0	0	0	14	0	49	0	0	0	36	0	0	0	0
D_0__Eukaryota.D_1__Opisthokonta.D_2__Holozoa.D_3__Metazoa..Animalia..D_7__Chromadorea.D_8__Monhysterida.D_9__Theristus.acer	0	0	0	0	0	0	0	0	0	0	0	0	0	0	0	0	461	0	0	0
D_0__Eukaryota.D_1__Opisthokonta.D_2__Holozoa.D_3__Metazoa..Animalia..D_7__Chromadorea.D_8__Monhysterida.D_9__uncultured.eukaryote	0	0	0	32	0	0	45.5	0	8.5	208	0	149	0	63	4.5	172	0	0	0	0
D_0__Eukaryota.D_1__Opisthokonta.D_2__Holozoa.D_3__Metazoa..Animalia..D_7__Chromadorea.D_8__Monhysterida.__	0	1.5	0	8.5	4	0	11	0	70.5	108	50	324	0	30	49.5	50	0	0	0	41
D_0__Eukaryota.D_1__Opisthokonta.D_2__Holozoa.D_3__Metazoa..Animalia..D_7__Chromadorea.D_8__Rhabditida.D_9__Euteratocephalus.palustris	0	0	0	0	0	0	0	0	0	0	0	0	0	0	9.5	0	0	0	0	0
D_0__Eukaryota.D_1__Opisthokonta.D_2__Holozoa.D_3__Metazoa..Animalia..D_7__Chromadorea.D_8__Tylenchida.D_9__Aphelenchoides.bicaudatus	0	0	0	0	0	0	0	0	0	0	0	0	43.5	0	0	0	0	0	0	0
D_0__Eukaryota.D_1__Opisthokonta.D_2__Holozoa.D_3__Metazoa..Animalia..D_7__Chromadorea.D_8__Tylenchida.__	0	0	0	0	0	0	4.5	0	0	0	8.5	0	0	0	0	0	0	0	0	0
D_0__Eukaryota.D_1__Opisthokonta.D_2__Holozoa.D_3__Metazoa..Animalia..D_7__Chromadorea.__.__	0	692.5	176	846.5	0	465.5	718.5	883.5	95	854	1003	212	0	2858	5069.5	1672.5	0	2	0	371
D_0__Eukaryota.D_1__Opisthokonta.D_2__Holozoa.D_3__Metazoa..Animalia..D_7__Eutardigrada.D_8__Parachela.D_9__Mesobiotus.philippinicus	34	0	0	0	0	0	0	0	0	0	0	0	0	0	0	0	0	0	0	0
D_0__Eukaryota.D_1__Opisthokonta.D_2__Holozoa.D_3__Metazoa..Animalia..D_7__Eutardigrada.D_8__Parachela.__	0	0	0	0	0	0	0	0	0	5	0	0	0	0	102.5	2.5	0	333	0	0
D_0__Eukaryota.D_1__Opisthokonta.D_2__Holozoa.D_3__Metazoa..Animalia..D_7__Gastropoda.D_8__Caenogastropoda.__	0	0	0	0	0	8.5	0	0	0	46	15	206	0	650	71	201	0	0	0	0
D_0__Eukaryota.D_1__Opisthokonta.D_2__Holozoa.D_3__Metazoa..Animalia..D_7__Gymnolaemata.D_8__Ctenostomatida.__	0	0	0	0	0	0	0	0	0	0	0	584	0	0	0	0	0	0	0	0
D_0__Eukaryota.D_1__Opisthokonta.D_2__Holozoa.D_3__Metazoa..Animalia..D_7__Hexacorallia.D_8__Actiniaria.__	0	0	0	9	0	0	0	0	0	0	0	0	0	0	0	0	0	0	0	0
D_0__Eukaryota.D_1__Opisthokonta.D_2__Holozoa.D_3__Metazoa..Animalia..D_7__Hexacorallia.D_8__Zoantharia.__	0	0	81.5	0	0	0	0	0	0	0	0	0	0	0	0	0	0	0	0	0
D_0__Eukaryota.D_1__Opisthokonta.D_2__Holozoa.D_3__Metazoa..Animalia..D_7__Hydroidolina.D_8__Anthoathecata.D_9__Bougainvillia.carolinensis	36.5	0	0	0	0	0	0	0	0	0	0	0	394	0	0	0	0	0	0	0
D_0__Eukaryota.D_1__Opisthokonta.D_2__Holozoa.D_3__Metazoa..Animalia..D_7__Hydroidolina.D_8__Anthoathecata.D_9__Moerisia.sp..AGC.2001	0	0	2.5	0	33	0	0	0	0	0	0	0	82.5	0	0	0	373	8	0	0
D_0__Eukaryota.D_1__Opisthokonta.D_2__Holozoa.D_3__Metazoa..Animalia..D_7__Hydroidolina.D_8__Anthoathecata.__	0	88	0	0	0	0	0	0	0	0	0	0	8	0	0	0	0	0	0	0
D_0__Eukaryota.D_1__Opisthokonta.D_2__Holozoa.D_3__Metazoa..Animalia..D_7__Hydroidolina.D_8__Siphonophorae.D_9__uncultured.marine.eukaryote	0	2	0	0	0	0	0	0	0	0	0	0	0	0	0	0	0	0	0	0
D_0__Eukaryota.D_1__Opisthokonta.D_2__Holozoa.D_3__Metazoa..Animalia..D_7__Hydroidolina.__.__	37.5	0	0	0	0	0	0	0	0	0	0	0	558	0	0	0	0	0	0	0
D_0__Eukaryota.D_1__Opisthokonta.D_2__Holozoa.D_3__Metazoa..Animalia..D_7__Monogononta.D_8__Flosculariacea.D_9__Collotheca.campanulata	0	0	0	0	0	0	0	0	0	0	0	0	0	7	0	0	0	0	0	0
D_0__Eukaryota.D_1__Opisthokonta.D_2__Holozoa.D_3__Metazoa..Animalia..D_7__Monogononta.D_8__Flosculariacea.D_9__Conochilus.hippocrepis	3	0	0	0	0	0	0	0	0	0	0	0	0	0	0	0	0	0	0	0
D_0__Eukaryota.D_1__Opisthokonta.D_2__Holozoa.D_3__Metazoa..Animalia..D_7__Monogononta.D_8__Flosculariacea.D_9__Filinia.longiseta	0	0	0	0	55	0	0	0	2	0	0	0	0	0	0	0	0	0	0	0
D_0__Eukaryota.D_1__Opisthokonta.D_2__Holozoa.D_3__Metazoa..Animalia..D_7__Monogononta.D_8__Flosculariacea.__	0	0	0	0	0	0	0	0	0	0	19	0	0	0	0	0	0	0	0	0
D_0__Eukaryota.D_1__Opisthokonta.D_2__Holozoa.D_3__Metazoa..Animalia..D_7__Monogononta.D_8__Ploimida.D_9__Ascomorpha.ovalis	0	21.5	31	44	0	9	624.5	0	6.5	73	20	0	65	0	76	58	53	0	0	56
D_0__Eukaryota.D_1__Opisthokonta.D_2__Holozoa.D_3__Metazoa..Animalia..D_7__Monogononta.D_8__Ploimida.__	66	33	0	9	3	24	115	30	55.5	909	117	1129	122.5	1143	268.5	87.5	28	32	0	39
D_0__Eukaryota.D_1__Opisthokonta.D_2__Holozoa.D_3__Metazoa..Animalia..D_7__Myxosporea.D_8__Bivalvulida.D_9__Ellipsomyxa.adlardi	0	0	4.5	12.5	0	9.5	13.5	35.5	0	43	8	0	51	14	24	3.5	0	0	0	0
D_0__Eukaryota.D_1__Opisthokonta.D_2__Holozoa.D_3__Metazoa..Animalia..D_7__Myxosporea.D_8__Bivalvulida.__	4	0	0	4.5	0	0	0	0	0	5	0	34	20	0	58	0	0	0	0	0
D_0__Eukaryota.D_1__Opisthokonta.D_2__Holozoa.D_3__Metazoa..Animalia..D_7__Rhabditophora.D_8__Macrostomida.__	0	0	0	0	0	26	0	26.5	6.5	254	71	0	0	24	0	111	0	0	0	0
D_0__Eukaryota.D_1__Opisthokonta.D_2__Holozoa.D_3__Metazoa..Animalia..D_7__Trachylinae.D_8__Limnomedusae.D_9__Craspedacusta.sowerbyi	0	0	0	0	0	0	0	0	0	60	0	230	0	7	36	0	0	0	0	0
D_0__Eukaryota.D_1__Opisthokonta.D_2__Holozoa.D_3__Metazoa..Animalia..D_7__Trachylinae.D_8__Limnomedusae.__	0	0	0	0	0	0	0	0	0	0	0	0	0	11	0	0	0	0	0	0
D_0__Eukaryota.D_1__Opisthokonta.D_2__Holozoa.D_3__Metazoa..Animalia..D_8__Arachnida.D_9__Acari.D_10__Acarothrix.sp..ARP.2015	0	0	0	0	0	0	0	0	0	0	7	0	0	0	0	0	0	0	0	0
D_0__Eukaryota.D_1__Opisthokonta.D_2__Holozoa.D_3__Metazoa..Animalia..D_8__Arachnida.D_9__Acari.D_10__Coaustraliobates.cf..cortipes.HPHyd069	0	0	0	5	0	0	0	0	0	0	0	142	0	2	0	0	0	0	0	0
D_0__Eukaryota.D_1__Opisthokonta.D_2__Holozoa.D_3__Metazoa..Animalia..D_8__Arachnida.D_9__Acari.D_10__Galumna.lanceata	0	0	0	0	0	0	0	0	0	0	0	0	0	0	0	262.5	0	0	0	0
D_0__Eukaryota.D_1__Opisthokonta.D_2__Holozoa.D_3__Metazoa..Animalia..D_8__Arachnida.D_9__Acari.D_10__Haplochthonius.simplex	0	0	0	0	0	0	0	95.5	0	0	0	0	0	0	0	0	0	0	0	0
D_0__Eukaryota.D_1__Opisthokonta.D_2__Holozoa.D_3__Metazoa..Animalia..D_8__Arachnida.D_9__Acari.D_10__Histiogaster.arborsignis	0	0	0	0	0	0	0	0	0	0	0	4	0	0	0	0	0	0	0	0
D_0__Eukaryota.D_1__Opisthokonta.D_2__Holozoa.D_3__Metazoa..Animalia..D_8__Arachnida.D_9__Acari.D_10__Schwiebea.pseudotsugae	0	0	0	0	0	0	5.5	0	0	0	0	0	0	0	0	0	0	0	0	0
D_0__Eukaryota.D_1__Opisthokonta.D_2__Holozoa.D_3__Metazoa..Animalia..D_8__Arachnida.D_9__Acari.D_10__Zoysia.pacifica	0	0	0	12	0	0	0	0	0	0	0	0	0	0	0	0	0	0	0	0
D_0__Eukaryota.D_1__Opisthokonta.D_2__Holozoa.D_3__Metazoa..Animalia..D_8__Arachnida.D_9__Acari.__	0	0	0	217.5	2617	84.5	16.5	37.5	0	340	192	185	0	748	31.5	82.5	102	0	0	170
D_0__Eukaryota.D_1__Opisthokonta.D_2__Holozoa.D_3__Metazoa..Animalia..D_8__Dorylaimia.D_9__Dorylaimida.D_10__Mesodorylaimus.cf..nigritulus.AV.2005	0	0	22	48.5	0	4	26.5	593	334.5	2992	550.5	633	92	50	0	498.5	0	367	0	246
D_0__Eukaryota.D_1__Opisthokonta.D_2__Holozoa.D_3__Metazoa..Animalia..D_8__Dorylaimia.D_9__Dorylaimida.__	1	11.5	0	43	0	15	74	37	0	148	46	0	0	0	258	160	0	0	0	0
D_0__Eukaryota.D_1__Opisthokonta.D_2__Holozoa.D_3__Metazoa..Animalia..D_8__Dorylaimia.D_9__Mermithida.D_10__Isomermis.lairdi	0	0	35	20.5	0	104.5	3	0	0	2	3	0	0	6	24.5	0	0	0	0	0
D_0__Eukaryota.D_1__Opisthokonta.D_2__Holozoa.D_3__Metazoa..Animalia..D_8__Dorylaimia.D_9__Mermithida.__	0	0	0	0	0	0	0	0	0	0	0	0	0	0	0	22.5	0	0	0	0
D_0__Eukaryota.D_1__Opisthokonta.D_2__Holozoa.D_3__Metazoa..Animalia..D_8__Dorylaimia.D_9__Mononchida.__	0	0	0	0	0	0	0	0	0	8	0	0	0	0	0	0	0	0	0	0
D_0__Eukaryota.D_1__Opisthokonta.D_2__Holozoa.D_3__Metazoa..Animalia..D_8__Dorylaimia.D_9__Trichocephalida.__	0	0	0	0	0	0	0	0	0	7	0	0	0	0	0	0	0	0	0	0
D_0__Eukaryota.D_1__Opisthokonta.D_2__Holozoa.D_3__Metazoa..Animalia..D_8__Enoplia.D_9__Enoplida.D_10__Adoncholaimus.sp.	434.5	7968.5	56917.5	67362.5	3547	26627	31868.5	11535.5	8757.5	3384	29560	43	48744	6	2698.5	5516	20951	8827	21522	3309
D_0__Eukaryota.D_1__Opisthokonta.D_2__Holozoa.D_3__Metazoa..Animalia..D_8__Enoplia.D_9__Enoplida.D_10__Anoplostoma.sp..BHMM.2005	0	7.5	10	0	0	0	0	0	0	0	0	0	0	0	0	0	0	6	0	0
D_0__Eukaryota.D_1__Opisthokonta.D_2__Holozoa.D_3__Metazoa..Animalia..D_8__Enoplia.D_9__Enoplida.D_10__Oncholaimidae.sp..HCL2	2635	12360	3300	4777	49.5	1166.5	2264	1113	15481	4	508	393	3548	0	0	0	640	72553	287	1584
D_0__Eukaryota.D_1__Opisthokonta.D_2__Holozoa.D_3__Metazoa..Animalia..D_8__Enoplia.D_9__Enoplida.D_10__Oncholaimidae.sp..MHMH.2008	16.5	0	0	0	0	0	328.5	0	0	0	81.5	0	0	0	0	0	33	182	273	0
D_0__Eukaryota.D_1__Opisthokonta.D_2__Holozoa.D_3__Metazoa..Animalia..D_8__Enoplia.D_9__Enoplida.D_10__Rhabdolaimus.aquaticus	0	0	0	98.5	0	3	0	0	0	0	0	15	0	0	0	0	0	0	0	0
D_0__Eukaryota.D_1__Opisthokonta.D_2__Holozoa.D_3__Metazoa..Animalia..D_8__Enoplia.D_9__Enoplida.__	1889	1	1549.5	2161.5	0	94	97	3.5	78.5	359	316.5	0	1350.5	1692	0	91	761	491	0	1145
D_0__Eukaryota.D_1__Opisthokonta.D_2__Holozoa.D_3__Metazoa..Animalia..D_8__Enoplia.D_9__Triplonchida.D_10__Epitobrilus.stefanskii	0	0	0	0	0	0	29	5	0	499	534.5	1934	277	111	0	549.5	0	0	0	0
D_0__Eukaryota.D_1__Opisthokonta.D_2__Holozoa.D_3__Metazoa..Animalia..D_8__Enoplia.D_9__Triplonchida.D_10__Prismatolaimus.cf..dolichurus.JH.2004	0	0	0	0	0	0	0	0	0	0	0	0	0	0	0	0	0	0	0	98
D_0__Eukaryota.D_1__Opisthokonta.D_2__Holozoa.D_3__Metazoa..Animalia..D_8__Enoplia.D_9__Triplonchida.__	0	465	19.5	19	79.5	35.5	49.5	67	81.5	253	140.5	815	0	423	65.5	1041	63	54	0	98
D_0__Eukaryota.D_1__Opisthokonta.D_2__Holozoa.D_3__Metazoa..Animalia..D_8__Heteroconchia.D_9__Myoida.__	6	0	0	0	0	0	13.5	0	0	7	16.5	26	27.5	89	286	0	93	0	0	0
D_0__Eukaryota.D_1__Opisthokonta.D_2__Holozoa.D_3__Metazoa..Animalia..D_8__Heteroconchia.D_9__Veneroida.D_10__Corbicula.fluminea	0	0	0	20.5	0	0	0	0	0	0	0	0	0	0	3	22	0	0	18	0
D_0__Eukaryota.D_1__Opisthokonta.D_2__Holozoa.D_3__Metazoa..Animalia..D_8__Heteroconchia.D_9__Veneroida.__	0	0	21208	0	0	0	0	0	0	0	0	0	6	0	0	0	0	0	0	0
D_0__Eukaryota.D_1__Opisthokonta.D_2__Holozoa.D_3__Metazoa..Animalia..D_8__Hirudinida.D_9__Rhynchobdellida.D_10__Notobdella.nototheniae	0	0	0	1310	0	33.5	16.5	0	2	723	207.5	0	0	0	0	0	0	0	0	0
D_0__Eukaryota.D_1__Opisthokonta.D_2__Holozoa.D_3__Metazoa..Animalia..D_8__Monopisthocotylea.D_9__Ancylodiscoididae.D_10__Neocalceostomoides.spinivaginalis	0	0	0	0	0	0	0	0	0	0	0	0	0	0	0	0	0	0	0	22
D_0__Eukaryota.D_1__Opisthokonta.D_2__Holozoa.D_3__Metazoa..Animalia..D_8__Monopisthocotylea.D_9__Diplectanidae.__	0	695.5	50	0	0	0	2	0	0	92	0	0	124	0	8.5	5.5	0	0	0	0
D_0__Eukaryota.D_1__Opisthokonta.D_2__Holozoa.D_3__Metazoa..Animalia..D_8__Oligochaeta.D_9__Haplotaxida.D_10__Aeolosoma.viride	0	0	536.5	25	0	0	0	0	17	8	0	6	0	75	6	57.5	0	122	0	0
D_0__Eukaryota.D_1__Opisthokonta.D_2__Holozoa.D_3__Metazoa..Animalia..D_8__Oligochaeta.D_9__Haplotaxida.D_10__Uncinais.uncinata	0	0	0	0	0	7.5	0	0	0	5	0	0	0	13	0	0	0	0	0	0
D_0__Eukaryota.D_1__Opisthokonta.D_2__Holozoa.D_3__Metazoa..Animalia..D_8__Oligochaeta.D_9__Haplotaxida.__	164.5	475.5	0	37.5	0	129	1019	15.5	126	40	40.5	0	0	139	23	94.5	9	155	0	0
D_0__Eukaryota.D_1__Opisthokonta.D_2__Holozoa.D_3__Metazoa..Animalia..D_8__Palpata.D_9__Eunicida.__	0	0	0	0	0	0	0	0	0	0	0	0	23374	0	0	0	15	0	0	0
D_0__Eukaryota.D_1__Opisthokonta.D_2__Holozoa.D_3__Metazoa..Animalia..D_8__Palpata.D_9__Phyllodocida.__	0	0	0	0	0	0	0	0	0	0	0	39	7	48	25	0	0	0	0	0
D_0__Eukaryota.D_1__Opisthokonta.D_2__Holozoa.D_3__Metazoa..Animalia..D_8__Protobranchia.D_9__Nuculoida.D_10__Nucula.proxima	0	0	0	0	0	0	0	0	0	0	0	0	3	0	0	0	0	0	0	0
D_0__Eukaryota.D_1__Opisthokonta.D_2__Holozoa.D_3__Metazoa..Animalia..D_8__Rhabdocoela.D_9__Dalyellioida.__	299.5	0	0	0	0	0	0	0	0	0	0	0	0	0	0	0	0	0	0	0
D_0__Eukaryota.D_1__Opisthokonta.D_2__Holozoa.D_3__Metazoa..Animalia..D_8__Rhabdocoela.D_9__Kalyptorhynchia.D_10__Gyratrix.hermaphroditus	0	0	0	0	0	1.5	0	3.5	0	0	0	5	0	0	2.5	0	0	0	0	0
D_0__Eukaryota.D_1__Opisthokonta.D_2__Holozoa.D_3__Metazoa..Animalia..D_8__Rhabdocoela.D_9__Kalyptorhynchia.__	0	0	28.5	11.5	7	12.5	22	39.5	2.5	52	12.5	9	82.5	5	8	17.5	0	0	110	64
D_0__Eukaryota.D_1__Opisthokonta.D_2__Holozoa.D_3__Metazoa..Animalia..D_8__Rhabdocoela.D_9__Neodalyellida.D_10__Dochmiotrema.limicola	0	0	0	25	71	0	7	48	0	194	115	0	0	418	0	0	0	3741	0	0
D_0__Eukaryota.D_1__Opisthokonta.D_2__Holozoa.D_3__Metazoa..Animalia..D_8__Rhabdocoela.D_9__Neodalyellida.D_10__Promesostoma.sp..WW.2004	0	41	803.5	339.5	18	248.5	485	1791	207.5	477	451	0	779.5	0	0	51.5	1474	0	0	0
D_0__Eukaryota.D_1__Opisthokonta.D_2__Holozoa.D_3__Metazoa..Animalia..D_8__Rhabdocoela.D_9__Neodalyellida.D_10__Strongylostoma.elongatum	0	0	0	0	0	0	0	0	0	0	38	0	0	0	0	0	0	0	0	180
D_0__Eukaryota.D_1__Opisthokonta.D_2__Holozoa.D_3__Metazoa..Animalia..D_8__Rhabdocoela.D_9__Neodalyellida.__	0	3216	295	4524.5	0	395.5	529.5	443.5	200.5	25	183	0	463.5	0	0	0	1205	351	602	0
D_0__Eukaryota.D_1__Opisthokonta.D_2__Holozoa.D_3__Metazoa..Animalia..D_8__Scolecida.D_9__Spionida.D_10__Boccardiella.hamata	94	6.5	29	7.5	0	9.5	2589.5	6011	2512.5	2609	3991.5	185	7319	0	24.5	3818	1961	13	389	0
D_0__Eukaryota.D_1__Opisthokonta.D_2__Holozoa.D_3__Metazoa..Animalia..D_8__Scolecida.D_9__Spionida.D_10__Scolelepis.sp..sco206	1.5	0	11402	284	0	0	0	0	0	0	0	0	0	0	0	0	0	0	0	0
D_0__Eukaryota.D_1__Opisthokonta.D_2__Holozoa.D_3__Metazoa..Animalia..D_8__Scolecida.D_9__Spionida.__	0	0	0	0	0	0	0	60	0	0	4.5	0	62	0	0	6.5	25	0	0	0
D_0__Eukaryota.D_1__Opisthokonta.D_2__Holozoa.D_3__Metazoa..Animalia..D_8__Seriata.D_9__Proseriata.D_10__Cirrifera.dumosa	0	0	386	857	0	0	0	59	0	0	27	5	337	0	61	142.5	17881	0	0	191
D_0__Eukaryota.D_1__Opisthokonta.D_2__Holozoa.D_3__Metazoa..Animalia..D_8__Seriata.D_9__Proseriata.D_10__Kata.leroda	0	0	0	158.5	0	0	0	0	0	0	0	0	0	0	0	0	0	0	0	0
D_0__Eukaryota.D_1__Opisthokonta.D_2__Holozoa.D_3__Metazoa..Animalia..D_8__Seriata.D_9__Proseriata.__	0	0	0	0	0	12	0	0	0	0	0	0	0	0	21	0	0	0	0	0
D_0__Eukaryota.D_1__Opisthokonta.D_2__Holozoa.D_3__Metazoa..Animalia..D_9__Bothrioplanida.D_10__Bothrioplanidae.D_11__Bothrioplana.sinensis	0	94.5	1.5	74.5	22	0	0	9	645.5	1809	31.5	1275	0	0	0	9.5	0	0	0	254
D_0__Eukaryota.D_1__Opisthokonta.D_2__Holozoa.D_3__Metazoa..Animalia..D_9__Copepoda.D_10__Calanoida.D_11__Bestiolina.similis	0	0	0	0	0	0	0	0	0	0	18.5	0	0	0	0	0	0	0	0	0
D_0__Eukaryota.D_1__Opisthokonta.D_2__Holozoa.D_3__Metazoa..Animalia..D_9__Copepoda.D_10__Calanoida.D_11__Copepoda.environmental.sample	0	0	0	16	0	0	0	0	0	0	0	0	0	0	0	0	0	0	0	0
D_0__Eukaryota.D_1__Opisthokonta.D_2__Holozoa.D_3__Metazoa..Animalia..D_9__Copepoda.D_10__Calanoida.D_11__Parvocalanus.crassirostris	0	0	0	0	3	0	0	0	0	0	0	0	0	0	0	0	0	0	0	0
D_0__Eukaryota.D_1__Opisthokonta.D_2__Holozoa.D_3__Metazoa..Animalia..D_9__Copepoda.D_10__Calanoida.D_11__Subeucalanus.pileatus	0	0	93	0	0	0	0	0	0	0	0	0	0	0	0	0	0	0	0	0
D_0__Eukaryota.D_1__Opisthokonta.D_2__Holozoa.D_3__Metazoa..Animalia..D_9__Copepoda.D_10__Calanoida.__	0	82.5	2.5	3.5	0	0	0	0	0	0	30	0	0	0	15.5	0	0	0	0	0
D_0__Eukaryota.D_1__Opisthokonta.D_2__Holozoa.D_3__Metazoa..Animalia..D_9__Copepoda.D_10__Cyclopoida.D_11__Eucyclops.macruroides	0	0	0	0	0	0	12	0	0	0	0	58	0	12	0	0	0	0	0	0
D_0__Eukaryota.D_1__Opisthokonta.D_2__Holozoa.D_3__Metazoa..Animalia..D_9__Copepoda.D_10__Cyclopoida.D_11__invertebrate.environmental.sample	0	0	0	0	0	0	6	0	0	0	0	0	0	0	0	0	0	0	0	0
D_0__Eukaryota.D_1__Opisthokonta.D_2__Holozoa.D_3__Metazoa..Animalia..D_9__Copepoda.D_10__Cyclopoida.__	0	0	3.5	8.5	0	0	2	0	0	28	0	30	0	0	15.5	0	0	0	0	0
D_0__Eukaryota.D_1__Opisthokonta.D_2__Holozoa.D_3__Metazoa..Animalia..D_9__Copepoda.D_10__Harpacticoida.D_11__Nitokra.spinipes	0	102	24.5	111	0	71	29	0	0	266	0	0	0	5	79	580	0	16	0	0
D_0__Eukaryota.D_1__Opisthokonta.D_2__Holozoa.D_3__Metazoa..Animalia..D_9__Copepoda.D_10__Harpacticoida.__	0	0	66.5	259	6	325.5	139.5	49	49	19609	797	2384	126	6331	493	385.5	0	0	0	1176
D_0__Eukaryota.D_1__Opisthokonta.D_2__Holozoa.D_3__Metazoa..Animalia..D_9__Copepoda.D_10__Poecilostomatoida.D_11__uncultured.eukaryote	0	0	0	0	0	0	0	0	0	0	8.5	0	0	0	0	0	0	0	0	0
D_0__Eukaryota.D_1__Opisthokonta.D_2__Holozoa.D_3__Metazoa..Animalia..D_9__Copepoda.__.__	0	1	0	0	0	0	0	0	0	14	0	131	0	0	0	0	0	0	0	0
D_0__Eukaryota.D_1__Opisthokonta.D_2__Holozoa.D_3__Metazoa..Animalia..D_9__Podocopa.D_10__Podocopida.D_11__Chrissia.dongqianhuensis	1	0	0	0	0	0	0	0	2283.5	1135	484.5	401	1	1670	0	0	0	0	0	8152
D_0__Eukaryota.D_1__Opisthokonta.D_2__Holozoa.D_3__Metazoa..Animalia..D_9__Podocopa.D_10__Podocopida.D_11__Ilyocypris.japonica	30.5	0	0	0	0	0	0	0	0	0	121.5	0	0	0	0	0	0	0	0	0
D_0__Eukaryota.D_1__Opisthokonta.D_2__Holozoa.D_3__Metazoa..Animalia..D_9__Podocopa.D_10__Podocopida.D_11__Limnocythere.inopinata	45206.5	13555.5	7563	9130	30811	60756.5	42193.5	32517.5	60368.5	20580	25220.5	14413	21852.5	3641	2069	22563.5	2445	13367	5346	76051
D_0__Eukaryota.D_1__Opisthokonta.D_2__Holozoa.D_3__Metazoa..Animalia..D_9__Podocopa.D_10__Podocopida.D_11__Semicytherura.striata	1974.5	1135	9192.5	1336	5813	239.5	17055	53	6.5	40	11550.5	0	10723	2	9	93	706	5	11	17
D_0__Eukaryota.D_1__Opisthokonta.D_2__Holozoa.D_3__Metazoa..Animalia..D_9__Podocopa.D_10__Podocopida.D_11__uncultured.eukaryote	394	1972	2185.5	8136.5	1068	9105.5	368.5	526.5	3410	770	162.5	146	1522	0	103.5	1545	2811	26	648	17
D_0__Eukaryota.D_1__Opisthokonta.D_2__Holozoa.D_3__Metazoa..Animalia..D_9__Podocopa.D_10__Podocopida.__	124	265	36	110	45	287	39	38	89	2506	26	153	134	93	0	35.5	0	0	0	4239
D_0__Eukaryota.D_1__Opisthokonta.D_2__Holozoa.D_3__Metazoa..Animalia..D_9__Tricladida.D_10__Maricola.__	2.5	0	0	0	0	0	0	0	0	0	0	0	0	0	0	0	0	0	0	0
D_0__Eukaryota.D_1__Opisthokonta.D_2__Holozoa.D_3__Metazoa..Animalia..__.__.__	7178.5	5914.5	3290	5976.5	9778.5	4695.5	16258.5	8655	7693.5	15730	12360.5	18677	45056	48488	57869	7268.5	6276	26260	56498	5415
